# Supplementary material for: Activation of the VQ Motif-Containing Protein Gene VQ28 Compromised Nonhost Resistance of Arabidopsis thaliana to Phytophthora Pathogens
Source: Plants (Basel). 2022 Mar 24;11(7):858. doi: 10.3390/plants11070858 (PMC9002740; doi:10.3390/plants11070858)
Supplement: Supplementary file 1 [file plants-11-00858-s001.zip]

Archive with 1 entries (1 files):
- plants-1642976-supplementary.pdf
